# Supplementary material for: Bacteriophage-Based Detection of Staphylococcus aureus in Human Serum
Source: Viruses. 2022 Aug 10;14(8):1748. doi: 10.3390/v14081748 (PMC9416288; doi:10.3390/v14081748)
Supplement: Supplementary file 1 [file viruses-14-01748-s001.zip]

Archive with 1 entries (1 files):
- viruses-1854369-supplementary.pdf
